# Supplementary material for: Viremia as a predictor of absence of serious bacterial infection in children with fever without source
Source: Eur J Pediatr. 2022 Nov 18;182(2):941–7. doi: 10.1007/s00431-022-04690-7 (PMC9672567; doi:10.1007/s00431-022-04690-7)
Supplement: Supplementary file 1 — Supplementary file1 (XLSX 12 KB) [file 431_2022_4690_MOESM1_ESM.xlsx]

## Sheet: Sheet1
Supplementary Table 1. Demographics of study patients based on the presence or absence of serious bacterial infection.
		All patients (n=135)	No SBI (n=115)	SBI (n=20)	p-value
Demographics
Median age, months (IQR)		2.4 (1.3–9.8)	2.5 (1.4-10.6)	2.1 (0.6-4.9)	0.160
Male sex, n (%)		80 (59.3)	67 (58.3)	13 (65.0)	0.630
Symptoms
Duration of fever
	< 6 h	29 (21.5)	26 (22.6)	3 (15.0)	0.380
	6–12 h	21 (15.6)	19 (16.5)	2 (10.0)
	12–24 h	42 (31.1)	37 (32.2)	5 (25.0)
	24–48 h	15 (11.1)	10 (8.7)	5 (25.0)
	48–72 h	14 (10.4)	11 (9.6)	3 (15.0)
	72–96 h	5 (3.7)	4 (3.5)	1 (5.0)
	> 96 h	7 (5.2)	7 (6.1)	0
	unknown	1 (0.7)	1 (0.9)	0
Peak temperature, median ºC (IQR)		39 (38.7–39.8)	39 (38.7-39.8)	39.1 (38.6-40.0)	0.768
Lethargy, n (%)		30 (22.2)	22 (19.1)	8 (40)	0.076
Irritability, n (%)		51 (37.8)	42 (36.5)	9 (45.0)	0.467
Decreased intake, n (%)		63 (46.7)	52 (45.2)	11 (55.0)	0.475
Clinical examination
Toxic appearance, n (%)		22 (16.3)	17 (14.8)	5 (25.0)	0.314
General condition, n (%)
	good	11 (8.1)	8 (7.0)	3 (15.0)	0.129
	conserved	50 (37.0)	40 (34.8)	10 (50.0)
	bad	74 (54.8)	67 (58.3)	7 (35.0)
Median temperature, ºC (IQR)		38.4 (38.0–39.0)	38.4 (38.0-39.0)	38.3 (38.0-38.6)	0.697
Median respiratory rate / mn (IQR)		40 (34–52)	40 (34-54)	40 (38-48)	0.835
Median heart rate, beats / mn (IQR)		160 (149–177)	160 (146-172)	160 (152-181)	0.350
Median blood pressure, mmHg (IQR)		95/57 (86/49–102/66)	95/58 (87/49-102/67)	89/56 (78/49-102/63)	0.290
Median saturation on room air (IQR)		100 (99–100)	100 (99-100)	100 (99-100)	0.134
Biomarkers
CRP	Median (IQR), mg/l	13 (3-55)	10 (3-42)	81 (17-99)	<0.001
	≥40 mg/l	42/135 (31.1%)	29/115 (25.2%)	13/20 (65.0%)	<0.001
	missing data	0	0	0
PCT	Median (IQR), ng/ml	0.23 (0.15-0.61)	0.21 (0.14-0.50)	0.87 (0.28-8.60)	<0.001
	≥0.5 ng/ml	39/132 (29.5%)	28/112 (25.0%)	11/20 (55.0%)	0.007
	missing data	3	3	0
No viremia		88/135 (65.2%)	70/115 (60.9%)	18/20 (90.0%)	0.011
	missing data	0	0	0
SBI: Serious bacterial infection; IQR: Interquartile range; CRP: C-reactive protein; PCT: Procalcitonin; mn: minute
