# Supplementary material for: Viremia as a predictor of absence of serious bacterial infection in children with fever without source
Source: Eur J Pediatr. 2022 Nov 18;182(2):941–7. doi: 10.1007/s00431-022-04690-7 (PMC9672567; doi:10.1007/s00431-022-04690-7)
Supplement: Supplementary file 2 — Supplementary file2 (XLSX 11 KB) [file 431_2022_4690_MOESM2_ESM.xlsx]

## Sheet: Sheet1
Supplementary Table 2. Discharge diagnosis from pediatric emergency department of the 115 patients without serious bacterial infection#
Discharge diagnosis	n (%)
Viral infection not specified	41 (35.7)
Fever without source, no final diagnosis	14 (12.2)
Upper respiratory tract infection	14 (12.2)
Gastroenteritis	11 (9.6)
Human enterovirus meningitis	9 (7.8)
Possible urinary tract infection*	9 (7.8)
Roseola	5 (4.3)
Influenza	4 (3.5)
Perfored appendicitis	1 (0.9)
Bronchitis	1 (0.9)
Bronchiolitis	1 (0.9)
Kawasaki disease	1 (0.9)
Parechovirus meningitis	1 (0.9)
Meninigits, no microbiological identification	1 (0.9)
Acute otitis media	1 (0.9)
Rash, other than roseola	1 (0.9)
#The discharge diagnosis was recovered from chart review and not collected through the study protocol
*Possible UTI was defined as an appropriately collected specimens with 10e4–10e5 CFU/ml of a single uropathogenic organism, or two uropathogenic organisms of which one showed ≥10e5 CFU/mlUTIs, whereas confirmed UTI was defined in cases of positive urinalysis and ≥10e5 CFU/ml of a single uropathogenic organism in appropriately collected specimens, regardless of the age. Possible UTIs were not cons…
