# Supplementary material for: Viremia as a predictor of absence of serious bacterial infection in children with fever without source
Source: Eur J Pediatr. 2022 Nov 18;182(2):941–7. doi: 10.1007/s00431-022-04690-7 (PMC9672567; doi:10.1007/s00431-022-04690-7)
Supplement: Supplementary file 3 — Supplementary file3 (XLSX 10 KB) [file 431_2022_4690_MOESM3_ESM.xlsx]

## Sheet: Sheet1
Supplementary Table 3. Univariate and bivariate logistic regression models to evaluate performance of CRP, PCT and viremia in discriminating patients with or without SBI
		Univariate regression					Bivariate regression
		Unadjusted OR for SBI (95%CI)	p-value				Adjusted OR for SBI (95%CI)	p-value
CRP					Viremia
	<40 mg/l	1 (reference category)				Yes	1 (reference category)
	≥40 mg/l	5.51 (2.06 to 15.93)	0.0009			No	5.59 (1.39 to 38.42)	0.0333
	CRP, per 10 units	1.20 (1.09 to 1.33)	0.0002		CRP,	per 10 units	1.20 (1.09 to 1.34)	0.0004
PCT					Viremia
	< 0.5 mg/l	1 (reference category)				Yes	1 (reference category)
	≥ 0.5 ng/ml	3.67 (1.38 to 10.00)	0.0093			No	5.94 (1.41 to 43.45)	0.0336
	PCT, per log10	4.46 (2.25 to 9.62)	<0.0001		PCT,	per log10	4.28 (2.13 to 9.30)	<0.0001
Viremia
	Yes	1 (reference category)
	No	5.79 (1.57 to 37.50)	0.0225
CRP: C-reactive protein; PCT: Procalcitonin; OR: Odds ratio; SBI: Serious bacterial infection; CI: Confidence interval
