# Supplementary material for: Viremia as a predictor of absence of serious bacterial infection in children with fever without source
Source: Eur J Pediatr. 2022 Nov 18;182(2):941–7. doi: 10.1007/s00431-022-04690-7 (PMC9672567; doi:10.1007/s00431-022-04690-7)
Supplement: Supplementary file 4 — Supplementary file4 (XLSX 10 KB) [file 431_2022_4690_MOESM4_ESM.xlsx]

## Sheet: Sheet1
Supplementary Table 4. Subgroup analysis by age of AUC for CRP and PCT with and without combination with viremia
		AUC (95%CI)
		Age < 3 months	Age ≥ 3 months
	CRP alone	0.789 (0.624 to 0.953)	0.790 (0.601 to 0.979)
	CRP + viremia*	0.809 (0.654 to 0.964)	0.831 (0.694 to 0.968)
	PCT alone	0.809 (0.676 to 0.943)	0.756 (0.576 to 0.936)
	PCT + viremia*	0.833 (0.696 to 0.971)	0.834 (0.711 to 0.957)
AUC: Area under the curve; CRP: C-reactive protein; PCT: Procalcitonin; CI: Confidence interval
* combination calculated with regression coefficients assessed in the entire sample of patients
